# Supplementary material for: Development and Characterization of Monoclonal Antibodies for the Detection of Fish Protein
Source: Foods. 2021 Oct 4;10(10):2360. doi: 10.3390/foods10102360 (PMC8535609; doi:10.3390/foods10102360)
Supplement: Supplementary file 1 [file foods-10-02360-s001.zip]

Archive with 1 entries (1 files):
- foods-1346117-supplementary.pdf
